# Supplementary material for: Bio-Based Rigid Polyurethane Foams Modified with C-MOF/MWCNTs and TBPBP as Building Insulation Materials: Synergistic Effect and Corresponding Mechanism for Enhancing Fire and Smoke Safety
Source: Polymers (Basel). 2022 Sep 2;14(17):3630. doi: 10.3390/polym14173630 (PMC9459931; doi:10.3390/polym14173630)
Supplement: Supplementary file 1 [file polymers-14-03630-s001.zip]

Archive with 1 entries (1 files):
- polymers-1892023-supplementary.pdf
